# Supplementary material for: Platelet-Rich Plasma in Chronic Wound Management: A Systematic Review and Meta-Analysis of Randomized Clinical Trials
Source: J Clin Med. 2022 Dec 19;11(24):7532. doi: 10.3390/jcm11247532 (PMC9785167; doi:10.3390/jcm11247532)
Supplement: Supplementary file 1 [file jcm-11-07532-s001.zip]

Archive with 2 entries (2 files):
- PRISMA 2020 checklist.pdf
- Supplement.pdf
